# Supplementary material for: Diverse CRISPRs Evolving in Human Microbiomes
Source: PLoS Genet. 2012 Jun 13;8(6):e1002441. doi: 10.1371/journal.pgen.1002441 (PMC3374615; doi:10.1371/journal.pgen.1002441)
Supplement: Table S3 — List of numbers of datasets from different body sites that have reads (the first number) or CRISPRs (the second number) identified for each CRISPR. (XLSX) [file pgen.1002441.s010.xlsx]

## Sheet: Sheet1
Table S3. List of numbers of datasets from different body sites that have reads (the first number) or CRISPRs (the second number) identified for each CRISPR (each cell has two numbers separated by a slash).
Note, for some CRISPRs, there are more datasets with reads identified than datasets with CRISPRs identified (by CRISPRAlign). It means that there are some datasets that have reads identified but these reads are not sufficient to be assembled into CRISPR arrays.
crispr	anterior nares	stool	buccal mucosa	supragingival plaque	subgingival plaque	keratinized gingiva	saliva	throat	palatine tonsils	hard palate	tongue dorsum	posterior fornix	mid vagina	vaginal introitus	l retroauricular crease	r retroauricular crease	total
AshahL36	0/0	96/96	2/2	0/0	0/0	0/0	0/0	0/0	0/0	0/0	0/0	0/0	0/0	0/0	1/1	0/0	99/99
BcoprL32	0/0	65/65	0/0	0/0	0/0	0/0	0/0	0/0	0/0	0/0	0/0	0/0	0/0	0/0	0/0	0/0	65/65
SRS015133L36	0/0	66/64	0/0	0/0	0/0	0/0	0/0	0/0	0/0	0/0	0/0	0/0	0/0	0/0	0/0	0/0	66/64
FalocL36	0/0	77/63	1/1	20/18	1/1	2/2	0/0	0/0	0/0	0/0	51/50	0/0	0/0	0/0	0/0	0/0	152/135
PmerdL32	0/0	57/57	0/0	1/1	0/0	0/0	0/0	0/0	0/0	0/0	0/0	0/0	0/0	0/0	0/0	0/0	58/58
AhydrL30	0/0	53/53	0/0	0/0	0/0	0/0	0/0	0/0	0/0	0/0	0/0	0/0	0/0	0/0	0/0	0/0	53/53
CnexiL33	0/0	53/52	0/0	0/0	0/0	0/0	0/0	0/0	0/0	0/0	0/0	0/0	0/0	0/0	0/0	0/0	53/52
Neis_t014_L28	0/0	50/50	15/15	58/58	4/4	0/0	0/0	0/0	0/0	0/0	16/15	0/0	0/0	0/0	0/0	0/0	143/142
SRS048870L36	0/0	46/46	0/0	0/0	0/0	0/0	0/0	0/0	0/0	0/0	0/0	1/1	0/0	0/0	0/0	0/0	47/47
FprauL29	0/0	46/44	0/0	0/0	0/0	0/0	0/0	0/0	0/0	0/0	0/0	0/0	0/0	0/0	0/0	0/0	46/44
AcaccL30	0/0	57/44	0/0	0/0	0/0	0/0	0/0	0/0	0/0	0/0	0/0	0/0	0/0	0/0	0/0	0/0	57/44
SRS017701L40	0/0	52/41	0/0	0/0	0/0	0/0	0/0	0/0	0/0	0/0	0/0	0/0	0/0	0/0	0/0	0/0	52/41
SRS057478L36	0/0	41/41	0/0	0/0	0/0	0/0	0/0	0/0	0/0	0/0	0/0	0/0	0/0	0/0	0/0	0/0	41/41
RinteL36	0/0	36/36	0/0	0/0	0/0	0/0	0/0	0/0	0/0	0/0	0/0	0/0	0/0	0/0	0/0	0/0	36/36
RlactL32	0/0	31/31	1/1	0/0	0/0	0/0	0/0	0/0	0/0	0/0	0/0	0/0	0/0	0/0	1/1	1/1	34/34
SRS011405L36	0/0	28/28	0/0	0/0	0/0	0/0	0/0	0/0	0/0	0/0	0/0	0/0	0/0	0/0	0/0	0/0	28/28
SRS015065L37	0/0	26/26	0/0	0/0	0/0	0/0	0/0	0/0	0/0	0/0	0/0	0/0	0/0	0/0	0/0	0/0	26/26
DlongL36	0/0	26/26	0/0	0/0	0/0	0/0	0/0	0/0	0/0	0/0	0/0	0/0	0/0	0/0	0/0	0/0	26/26
RinteL36C2	0/0	26/26	0/0	0/0	0/0	0/0	0/0	0/0	0/0	0/0	0/0	0/0	0/0	0/0	0/0	0/0	26/26
SRS018313L28	0/0	26/25	0/0	0/0	0/0	0/0	0/0	0/0	0/0	0/0	0/0	0/0	0/0	0/0	0/0	0/0	26/25
SRS022609L36	0/0	25/25	0/0	0/0	0/0	0/0	0/0	0/0	0/0	0/0	0/0	0/0	0/0	0/0	0/0	0/0	25/25
SRS017307L37	0/0	24/21	0/0	0/0	0/0	0/0	0/0	0/0	0/0	0/0	0/0	0/0	0/0	0/0	0/0	0/0	24/21
BplebL32	0/0	20/20	0/0	2/2	0/0	0/0	0/0	0/0	0/0	0/0	0/0	0/0	0/0	0/0	0/0	0/0	22/22
SRS014235L36	0/0	19/19	0/0	1/1	0/0	0/0	0/0	0/0	0/0	0/0	0/0	0/0	0/0	0/0	0/0	0/0	20/20
FprauL35	0/0	19/19	0/0	0/0	0/0	0/0	0/0	0/0	0/0	0/0	0/0	0/0	0/0	0/0	0/0	0/0	19/19
SRS018313L36	0/0	18/18	0/0	0/0	0/0	0/0	0/0	0/0	0/0	0/0	0/0	0/0	0/0	0/0	0/0	0/0	18/18
SRS012273L36	0/0	16/15	0/0	0/0	0/0	0/0	0/0	0/0	0/0	0/0	0/0	0/0	0/0	0/0	0/0	0/0	16/15
SRS024075L27	0/0	22/15	0/0	0/0	0/0	0/0	0/0	0/0	0/0	0/0	0/0	0/0	0/0	0/0	0/0	0/0	22/15
Copr_spART55_L36	0/0	16/15	0/0	0/0	0/0	0/0	0/0	0/0	0/0	0/0	0/0	0/0	0/0	0/0	0/0	0/0	16/15
SRS014459L30	0/0	14/14	0/0	0/0	0/0	0/0	0/0	0/0	0/0	0/0	0/0	0/0	0/0	0/0	0/0	0/0	14/14
EsiraL28	0/0	14/14	0/0	0/0	0/0	0/0	0/0	0/0	0/0	0/0	0/0	0/0	0/0	0/0	0/0	0/0	14/14
SRS014235L37	0/0	13/12	0/0	0/0	0/0	0/0	0/0	0/0	0/0	0/0	0/0	0/0	0/0	0/0	0/0	0/0	13/12
SRS020869L32	0/0	11/11	0/0	0/0	0/0	0/0	0/0	0/0	0/0	0/0	0/0	0/0	0/0	0/0	0/0	0/0	11/11
SRS019161L36	0/0	15/11	0/0	0/0	0/0	0/0	0/0	0/0	0/0	0/0	0/0	0/0	0/0	0/0	0/0	0/0	15/11
CtepiL28	0/0	12/11	0/0	0/0	0/0	0/0	0/0	0/0	0/0	0/0	0/0	0/0	0/0	0/0	0/0	0/0	12/11
SRS024132L35	0/0	9/9	0/0	0/0	0/0	0/0	0/0	0/0	0/0	0/0	0/0	0/0	0/0	0/0	0/0	0/0	9/9
SRS014235L32	0/0	9/9	0/0	0/0	0/0	0/0	0/0	0/0	0/0	0/0	0/0	0/0	0/0	0/0	0/0	0/0	9/9
ErectL36	0/0	9/9	0/0	0/0	0/0	0/0	0/0	0/0	0/0	0/0	0/0	0/0	0/0	0/0	0/0	0/0	9/9
PcaroL28	0/0	11/8	0/0	3/3	0/0	0/0	0/0	0/0	0/0	0/0	0/0	0/0	0/0	0/0	0/0	0/0	14/11
SRS052027L36	0/0	9/8	0/0	0/0	0/0	0/0	0/0	0/0	0/0	0/0	0/0	0/0	0/0	0/0	0/0	0/0	9/8
MhypeL30	0/0	7/7	0/0	0/0	0/0	0/0	0/0	0/0	0/0	0/0	1/1	0/0	0/0	0/0	0/0	0/0	8/8
SRS013951L35	0/0	7/7	0/0	0/0	0/0	0/0	0/0	0/0	0/0	0/0	0/0	0/0	0/0	0/0	0/0	0/0	7/7
SRS023914L37	0/0	8/6	0/0	1/1	0/0	0/0	0/0	0/0	0/0	0/0	0/0	0/0	0/0	0/0	0/0	0/0	9/7
SRS019161L37	0/0	6/6	0/0	0/0	0/0	0/0	0/0	0/0	0/0	0/0	0/0	0/0	0/0	0/0	0/0	0/0	6/6
SRS015065L36	0/0	5/5	0/0	0/0	0/0	0/0	0/0	0/0	0/0	0/0	0/0	0/0	0/0	0/0	0/0	0/0	5/5
ErectL30	0/0	5/5	0/0	0/0	0/0	0/0	0/0	0/0	0/0	0/0	0/0	0/0	0/0	0/0	0/0	0/0	5/5
SmutaL36	11/11	4/4	97/97	120/120	7/7	5/5	5/5	3/3	4/4	1/1	129/128	0/0	0/0	0/0	0/0	1/1	387/386
EamylL29	0/0	4/4	1/1	16/12	1/1	0/0	0/0	0/0	0/0	0/0	2/2	0/0	0/0	0/0	0/0	0/0	24/20
SRS022609L28	0/0	3/3	0/0	0/0	0/0	0/0	0/0	0/0	0/0	0/0	0/0	0/0	0/0	0/0	0/0	0/0	3/3
VvadeL39	0/0	3/3	0/0	0/0	0/0	0/0	0/0	0/0	0/0	0/0	0/0	0/0	0/0	0/0	0/0	0/0	3/3
KoralL32	0/0	2/2	84/81	119/118	7/7	4/4	3/3	3/3	3/3	1/1	117/117	0/0	0/0	0/0	0/0	0/0	343/339
SRS024132L36	0/0	2/2	1/1	0/0	0/0	0/0	0/0	0/0	0/0	0/0	0/0	0/0	0/0	0/0	0/0	0/0	3/3
SRS023604L36	0/0	2/2	0/0	0/0	0/0	0/0	0/0	0/0	0/0	0/0	0/0	2/2	0/0	0/0	0/0	0/0	4/4
SRS014683L33	0/0	2/2	0/0	0/0	0/0	0/0	0/0	0/0	0/0	0/0	0/0	0/0	0/0	0/0	0/0	0/0	2/2
SRS015065L35	0/0	5/2	0/0	0/0	0/0	0/0	0/0	0/0	0/0	0/0	0/0	0/0	0/0	0/0	0/0	0/0	5/2
SRS015782L36	0/0	2/2	0/0	0/0	0/0	0/0	0/0	0/0	0/0	0/0	0/0	0/0	0/0	0/0	0/0	0/0	2/2
EsiraL32	0/0	2/2	0/0	0/0	0/0	0/0	0/0	0/0	0/0	0/0	0/0	0/0	0/0	0/0	0/0	0/0	2/2
Veil_sp3_1_44_L35	0/0	1/1	37/37	92/91	5/5	1/1	4/4	4/4	4/4	1/1	125/122	0/0	0/0	0/0	1/1	0/0	275/271
SoralL35	1/1	1/1	93/80	108/107	6/6	4/4	4/4	2/2	2/2	1/1	65/55	0/0	0/0	0/0	0/0	1/1	288/264
Veil_sp3_1_44_L36	0/0	1/1	26/26	59/57	3/3	1/1	3/3	3/3	3/3	1/1	122/121	0/0	0/0	0/0	0/0	0/0	222/219
SRS013506L37	0/0	1/1	42/42	46/44	0/0	2/2	4/4	3/3	2/2	1/1	71/69	0/0	0/0	0/0	0/0	0/0	172/168
SRS019591L36	0/0	1/1	15/15	53/53	4/4	0/0	4/4	3/3	4/4	0/0	83/83	0/0	0/0	0/0	0/0	0/0	167/167
Bact_t274_L36	0/0	1/1	1/1	33/33	2/2	0/0	0/0	0/0	0/0	0/0	4/4	0/0	0/0	0/0	0/0	0/0	41/41
SRS053214L31	0/0	2/1	0/0	0/0	0/0	0/0	0/0	0/0	0/0	0/0	0/0	0/0	0/0	0/0	0/0	0/0	2/1
GhaemL36	0/0	0/0	82/82	66/66	0/0	5/4	1/1	1/1	2/2	1/1	100/100	0/0	0/0	0/0	0/0	0/0	258/257
Veil_sp6_1_27_L36	0/0	0/0	34/34	83/83	3/3	0/0	5/5	4/4	5/5	1/1	123/122	0/0	0/0	0/0	1/1	0/0	259/258
SRS018394L37	0/0	0/0	33/33	78/77	4/4	1/1	2/1	5/5	4/4	1/1	114/112	0/0	0/0	0/0	0/0	0/0	242/238
SRS048791L36	0/0	0/0	15/15	101/101	2/2	0/0	0/0	3/3	1/1	1/1	83/81	0/0	0/0	0/0	0/0	0/0	206/204
Neis_t014_L36	0/0	0/0	38/37	68/66	3/3	4/4	3/3	3/3	3/3	1/1	85/82	0/0	0/0	0/0	0/0	0/0	208/202
SRS011152L36	0/0	0/0	12/12	84/82	5/5	0/0	2/2	3/1	2/2	0/0	88/85	0/0	0/0	0/0	0/0	0/0	196/189
LbuccL37	0/0	0/0	6/6	71/71	2/2	1/1	0/0	2/2	2/2	1/1	94/93	0/0	0/0	0/0	0/0	0/0	179/178
SRS014124L25	0/0	0/0	14/9	25/19	2/0	0/0	3/2	5/5	4/4	1/1	133/129	1/1	0/0	0/0	0/0	0/0	188/170
CmatrL29	1/1	0/0	17/17	114/114	7/7	3/3	0/0	0/0	0/0	0/0	12/12	0/0	0/0	0/0	0/0	0/0	154/154
FnuclL30	0/0	0/0	18/18	98/98	5/5	2/2	0/0	0/0	2/2	0/0	24/24	0/0	0/0	0/0	0/0	0/0	149/149
SRS062761L37	0/0	0/0	10/9	7/6	1/1	2/2	2/2	5/5	4/4	1/1	119/118	0/0	0/0	0/0	0/0	0/0	151/148
SRS056323L36	0/0	0/0	12/12	33/33	0/0	0/0	2/2	3/3	2/2	1/1	94/94	0/0	0/0	0/0	0/0	0/0	147/147
SRS014470L37	1/1	0/0	14/14	16/16	2/2	0/0	4/4	4/4	5/5	0/0	101/100	0/0	0/0	0/0	0/0	0/0	147/146
Fuso_sp7_1_L30	0/0	0/0	18/18	91/91	6/6	0/0	1/1	1/1	2/2	0/0	27/26	1/1	0/0	0/0	1/1	0/0	148/147
SRS019127L37	0/0	0/0	3/3	43/41	2/2	2/2	2/2	4/3	2/2	1/1	88/88	0/0	0/0	0/0	0/0	0/0	147/144
SRS011126L30	0/0	0/0	5/5	60/60	2/2	0/0	0/0	3/3	0/0	0/0	74/72	0/0	0/0	0/0	0/0	0/0	144/142
SRS023964L36	0/0	0/0	15/15	103/103	7/7	0/0	0/0	0/0	0/0	0/0	1/1	0/0	0/0	0/0	1/1	0/0	127/127
FperiL30	0/0	0/0	17/17	15/15	1/1	0/0	1/1	5/5	3/3	1/1	83/82	0/0	0/0	0/0	0/0	0/0	126/125
Prev_t472_L36	0/0	0/0	8/8	72/72	7/7	0/0	2/2	1/1	2/1	0/0	34/34	0/0	0/0	0/0	0/0	0/0	126/125
SRS042131L36	0/0	0/0	5/5	48/48	0/0	0/0	0/0	1/1	1/0	0/0	71/68	0/0	0/0	0/0	0/0	0/0	126/122
EyuriL30	0/0	0/0	0/0	85/85	7/7	0/0	0/0	0/0	0/0	0/0	32/29	0/0	0/0	0/0	0/0	0/0	124/121
SRS016002L28	0/0	0/0	1/1	3/3	0/0	0/0	2/2	4/4	2/2	0/0	102/102	0/0	0/0	0/0	0/0	0/0	114/114
Fuso_sp1_1_41FAA_L36	0/0	0/0	17/17	19/19	0/0	0/0	1/1	2/2	2/2	0/0	69/69	0/0	0/0	0/0	0/0	0/0	110/110
CrectL30	0/0	0/0	5/5	75/74	5/5	0/0	0/0	3/3	2/2	0/0	20/20	0/0	0/0	0/0	0/0	0/0	110/109
SRS013949L37	0/0	0/0	1/1	98/98	2/2	0/0	0/0	0/0	0/0	0/0	2/2	0/0	0/0	0/0	0/0	0/0	103/103
SRS015378L34	0/0	0/0	5/5	91/88	4/4	0/0	0/0	0/0	0/0	0/0	1/1	0/0	0/0	0/0	0/0	0/0	101/98
SRS012279L38	0/0	0/0	0/0	35/35	0/0	0/0	0/0	1/1	1/1	0/0	60/60	0/0	0/0	0/0	0/0	0/0	97/97
SRS018975L36	0/0	0/0	1/1	93/91	2/1	0/0	0/0	0/0	0/0	0/0	1/1	0/0	0/0	0/0	0/0	0/0	97/94
SRS015893L32	0/0	0/0	0/0	53/53	1/1	0/0	0/0	1/1	0/0	0/0	39/36	0/0	0/0	0/0	0/0	0/0	94/91
PorisL30	0/0	0/0	3/3	41/40	4/4	0/0	2/2	2/2	3/3	0/0	42/37	0/0	0/0	0/0	0/0	0/0	97/91
SRS062544L29	0/0	0/0	1/1	3/3	0/0	0/0	1/1	3/2	2/2	0/0	82/81	0/0	0/0	0/0	0/0	0/0	92/90
SRS017814L31	0/0	0/0	10/10	43/32	0/0	0/0	0/0	2/2	2/2	0/0	53/42	0/0	0/0	0/0	0/0	0/0	110/88
SRS012279L36	0/0	0/0	5/5	4/4	0/0	0/0	1/1	1/1	2/2	0/0	71/71	0/0	0/0	0/0	0/0	0/0	84/84
Prev_t317_L37	0/0	0/0	1/1	49/49	8/8	0/0	1/1	1/1	0/0	0/0	22/21	0/0	0/0	0/0	0/0	0/0	82/81
SRS042984L36	0/0	0/0	1/1	75/75	2/2	0/0	0/0	0/0	0/0	0/0	0/0	0/0	0/0	0/0	0/0	0/0	78/78
SRS045715L25	0/0	0/0	3/3	1/1	0/0	0/0	0/0	0/0	2/1	0/0	76/72	0/0	0/0	0/0	0/0	0/0	82/77
ChomiL36	0/0	0/0	0/0	72/72	2/2	0/0	0/0	0/0	0/0	0/0	3/3	0/0	0/0	0/0	0/0	0/0	77/77
SRS018443L37	0/0	0/0	3/1	68/65	4/4	0/0	0/0	0/0	0/0	0/0	1/1	0/0	0/0	0/0	0/0	0/0	76/71
SRS020226L38	0/0	0/0	8/6	24/20	0/0	0/0	0/0	2/2	2/2	0/0	43/40	0/0	0/0	0/0	0/0	0/0	79/70
SRS047634L36	0/0	0/0	2/2	59/59	3/3	0/0	0/0	0/0	0/0	0/0	0/0	0/0	0/0	0/0	0/0	0/0	64/64
SRS017445L37	0/0	0/0	0/0	61/61	1/1	0/0	0/0	0/0	0/0	0/0	1/1	0/0	0/0	0/0	0/0	0/0	63/63
Fuso_sp2_1_31_L36	0/0	0/0	2/2	2/2	0/0	0/0	0/0	4/4	3/3	1/1	56/49	0/0	0/0	0/0	0/0	0/0	68/61
RdentL36	0/0	0/0	4/4	51/51	2/2	1/1	1/1	0/0	0/0	0/0	1/1	0/0	0/0	0/0	0/0	0/0	60/60
SRS015899L37	0/0	0/0	1/1	53/52	1/1	0/0	0/0	0/0	0/0	0/0	5/4	0/0	0/0	0/0	0/0	0/0	60/58
SRS052227L33	0/0	0/0	4/4	23/23	0/0	2/2	0/0	1/1	1/1	0/0	26/26	0/0	0/0	0/0	0/0	0/0	57/57
SRS013946L30	0/0	0/0	23/23	16/16	0/0	3/3	1/1	0/0	1/1	0/0	11/11	0/0	0/0	0/0	0/0	0/0	55/55
SRS016225L36	0/0	0/0	13/13	7/7	0/0	0/0	2/2	0/0	1/1	0/0	31/28	0/0	0/0	0/0	0/0	0/0	54/51
PmicrL30	0/0	0/0	2/2	31/31	5/5	0/0	0/0	0/0	2/2	0/0	10/10	0/0	0/0	0/0	0/0	0/0	50/50
PbuccL36	0/0	0/0	2/2	21/20	2/1	0/0	1/1	1/1	2/2	0/0	23/23	0/0	0/0	0/0	0/0	0/0	52/50
SRS014573L36	0/0	0/0	2/2	1/1	0/0	0/0	0/0	2/2	0/0	1/1	43/41	0/0	0/0	0/0	0/0	0/0	49/47
Prop_t191_L30	0/0	0/0	2/2	20/20	3/3	0/0	2/2	0/0	2/2	0/0	14/14	0/0	0/0	0/0	0/0	0/0	43/43
SRS024087L24	0/0	0/0	2/2	26/21	0/0	0/0	0/0	0/0	0/0	0/0	20/19	0/0	0/0	0/0	0/0	0/0	48/42
SgallL36	0/0	0/0	11/11	30/27	0/0	0/0	0/0	0/0	0/0	0/0	3/3	0/0	0/0	0/0	0/0	0/0	44/41
LbuccL29	0/0	0/0	3/3	35/35	1/1	0/0	0/0	0/0	0/0	0/0	1/1	0/0	0/0	0/0	0/0	0/0	40/40
SRS014470L24	0/0	0/0	1/1	2/0	0/0	0/0	1/1	2/2	1/1	1/1	31/31	0/0	0/0	0/0	0/0	0/0	39/37
SRS064449L29	0/0	0/0	1/1	30/30	3/3	0/0	0/0	0/0	0/0	0/0	1/1	0/0	0/0	0/0	0/0	0/0	35/35
SRS018300L36	0/0	0/0	1/1	1/1	0/0	0/0	1/1	0/0	0/0	0/0	32/32	0/0	0/0	0/0	0/0	0/0	35/35
SnoxiL36	0/0	0/0	1/1	20/18	0/0	2/2	0/0	0/0	0/0	0/0	14/13	0/0	0/0	0/0	0/0	0/0	37/34
SRS047824L36	0/0	0/0	1/1	3/3	0/0	0/0	0/0	0/0	0/0	1/1	28/28	0/0	0/0	0/0	0/0	0/0	33/33
SRS022725L36	0/0	0/0	1/1	9/9	1/1	0/0	1/1	0/0	0/0	0/0	20/17	0/0	0/0	0/0	0/0	0/0	32/29
SRS018394L36	0/0	0/0	4/4	13/11	0/0	0/0	0/0	0/0	0/0	0/0	5/5	0/0	0/0	0/0	0/0	0/0	22/20
SRS021496L35	0/0	0/0	1/1	2/2	0/0	0/0	0/0	0/0	0/0	0/0	18/17	0/0	0/0	0/0	0/0	0/0	21/20
SRS015574L37	0/0	0/0	1/1	69/16	1/1	0/0	0/0	0/0	0/0	0/0	1/1	0/0	0/0	0/0	0/0	0/0	72/19
SRS013170L39	0/0	0/0	0/0	18/17	2/1	0/0	0/0	0/0	0/0	0/0	0/0	0/0	0/0	0/0	0/0	0/0	20/18
SRS044373L30	0/0	0/0	0/0	1/1	3/3	0/0	0/0	0/0	0/0	0/0	13/13	0/0	0/0	0/0	0/0	0/0	17/17
SRS018443L29	0/0	0/0	1/1	6/6	0/0	0/0	0/0	0/0	0/0	0/0	9/9	0/0	0/0	0/0	0/0	0/0	16/16
Prop_t191_L32	0/0	0/0	0/0	9/8	2/2	0/0	1/1	0/0	1/1	0/0	2/2	0/0	0/0	0/0	0/0	0/0	15/14
SRS075404L35	0/0	0/0	0/0	0/0	0/0	0/0	0/0	0/0	0/0	0/0	13/13	0/0	0/0	0/0	0/0	0/0	13/13
SRS048791L30	0/0	0/0	1/0	1/1	0/0	0/0	0/0	1/1	2/2	0/0	18/8	0/0	0/0	0/0	0/0	0/0	23/12
PpropL29	0/0	0/0	0/0	7/7	0/0	0/0	0/0	0/0	0/0	0/0	5/4	0/0	0/0	0/0	0/0	0/0	12/11
SRS015060L34	0/0	0/0	5/4	1/1	0/0	4/4	1/1	0/0	0/0	0/0	0/0	0/0	0/0	0/0	0/0	0/0	11/10
SRS023358L35	0/0	0/0	0/0	10/10	0/0	0/0	0/0	0/0	0/0	0/0	0/0	0/0	0/0	0/0	0/0	0/0	10/10
SRS013170L35	0/0	0/0	0/0	8/8	0/0	0/0	0/0	0/0	0/0	0/0	1/1	0/0	0/0	0/0	0/0	0/0	9/9
CjeikL29	6/6	0/0	0/0	0/0	0/0	0/0	0/0	0/0	0/0	0/0	8/8	0/0	0/0	0/0	0/0	0/0	14/14
SRS024087L37	0/0	0/0	0/0	8/7	0/0	0/0	0/0	0/0	0/0	0/0	0/0	0/0	0/0	0/0	0/0	0/0	8/7
SRS024144L38	0/0	0/0	28/1	23/1	0/0	1/0	0/0	1/0	1/0	1/0	37/3	0/0	0/0	0/0	0/0	0/0	92/5
SRS019124L30	0/0	0/0	2/2	0/0	0/0	2/2	0/0	0/0	0/0	0/0	0/0	0/0	0/0	0/0	0/0	0/0	4/4
SRS058808L26	0/0	0/0	0/0	6/3	0/0	0/0	0/0	0/0	0/0	0/0	1/1	0/0	0/0	0/0	0/0	0/0	7/4
SRS055450L30	0/0	0/0	0/0	2/2	0/0	0/0	0/0	0/0	0/0	0/0	1/1	0/0	0/0	0/0	0/0	0/0	3/3
CgracL37	0/0	0/0	0/0	3/2	0/0	0/0	0/0	0/0	0/0	0/0	0/0	0/0	0/0	0/0	0/0	0/0	3/2
PacneL29	1/1	0/0	0/0	0/0	0/0	0/0	0/0	0/0	0/0	0/0	0/0	0/0	0/0	0/0	4/4	9/7	14/12
AlactL29	0/0	0/0	0/0	0/0	0/0	0/0	0/0	0/0	0/0	0/0	0/0	3/3	0/0	0/0	0/0	0/0	3/3
LjensL36	0/0	0/0	0/0	0/0	0/0	0/0	0/0	0/0	0/0	0/0	0/0	27/27	1/1	0/0	0/0	1/1	29/29
LjassL36	0/0	0/0	0/0	0/0	0/0	0/0	0/0	0/0	0/0	0/0	0/0	29/29	2/2	2/2	0/0	0/0	33/33
LcrisL29	0/0	0/0	0/0	0/0	0/0	0/0	0/0	0/0	0/0	0/0	0/0	32/27	2/2	1/1	0/0	0/0	35/30
FmagnL30	1/1	0/0	0/0	0/0	0/0	0/0	0/0	0/0	0/0	0/0	0/0	0/0	0/0	0/0	1/1	3/3	5/5
